# Supplementary material for: Range-dependent flexibility in the acoustic field of view of echolocating porpoises (Phocoena phocoena)
Source: eLife. 2015 Mar 20;4:e05651. doi: 10.7554/eLife.05651 (PMC4413254; doi:10.7554/eLife.05651)
Supplement: Source code 1. — LabVIEW (2012 version) source code files for the National Instruments PXIE-6358 system, sampling 48 AD channels at 500 kHz/channel. An independent multifunction USB device (National Instruments USB-6251) delivered a trigger pulse for the PXIE system alongside a high-frequency pulse (a frequency-modulated sweep) that was transmitted into the water to synchronize the hydrophone and DTAG-3 recordings. The main VI is ‘use_this_sampler_for_now03.vi’. Supporting VIs should be kept in the same folder. This software was built for a specific PXIE system, and modifications will be necessary for it to run other systems. Any questions regarding this should be addressed to kristian.beedholm@bios.au.dk. DOI: http://dx.doi.org/10.7554/eLife.05651.014 [file elife05651s001.zip]

Archive with 8 entries (7 files):
- source_para_di_mama/
- source_para_di_mama/chirppulse_for_mama.vi
- source_para_di_mama/PXI_sampler_48ch.lvproj
- source_para_di_mama/PXI_sampler_48ch.lvlps
- source_para_di_mama/file_namer.vi
- source_para_di_mama/PXI_sampler_48ch.aliases
- source_para_di_mama/use_this_sampler_for_now03.vi
- source_para_di_mama/All_AI_w_2_AO_on_6251_direct_trig.vi
