# Supplementary material for: Range-dependent flexibility in the acoustic field of view of echolocating porpoises (Phocoena phocoena)
Source: eLife. 2015 Mar 20;4:e05651. doi: 10.7554/eLife.05651 (PMC4413254; doi:10.7554/eLife.05651)
Supplement: Source code 1. — LabVIEW (2012 version) source code files for the National Instruments PXIE-6358 system, sampling 48 AD channels at 500 kHz/channel. An independent multifunction USB device (National Instruments USB-6251) delivered a trigger pulse for the PXIE system alongside a high-frequency pulse (a frequency-modulated sweep) that was transmitted into the water to synchronize the hydrophone and DTAG-3 recordings. The main VI is ‘use_this_sampler_for_now03.vi’. Supporting VIs should be kept in the same folder. This software was built for a specific PXIE system, and modifications will be necessary for it to run other systems. Any questions regarding this should be addressed to kristian.beedholm@bios.au.dk. DOI: http://dx.doi.org/10.7554/eLife.05651.014 [file elife05651s001.zip › source_para_di_mama/PXI_sampler_48ch.lvproj]

<?xml version='1.0' encoding='UTF-8'?>
<Project Type="Project" LVVersion="12008004">
	<Item Name="My Computer" Type="My Computer">
		<Property Name="server.app.propertiesEnabled" Type="Bool">true</Property>
		<Property Name="server.control.propertiesEnabled" Type="Bool">true</Property>
		<Property Name="server.tcp.enabled" Type="Bool">false</Property>
		<Property Name="server.tcp.port" Type="Int">0</Property>
		<Property Name="server.tcp.serviceName" Type="Str">My Computer/VI Server</Property>
		<Property Name="server.tcp.serviceName.default" Type="Str">My Computer/VI Server</Property>
		<Property Name="server.vi.callsEnabled" Type="Bool">true</Property>
		<Property Name="server.vi.propertiesEnabled" Type="Bool">true</Property>
		<Property Name="specify.custom.address" Type="Bool">false</Property>
		<Item Name="use_this_sampler_for_now03.vi" Type="VI" URL="../use_this_sampler_for_now03.vi"/>
		<Item Name="Dependencies" Type="Dependencies">
			<Item Name="vi.lib" Type="Folder">
				<Item Name="Clear Errors.vi" Type="VI" URL="/&lt;vilib&gt;/Utility/error.llb/Clear Errors.vi"/>
				<Item Name="DAQmx Advance Trigger (Digital Edge).vi" Type="VI" URL="/&lt;vilib&gt;/DAQmx/configure/trigger.llb/DAQmx Advance Trigger (Digital Edge).vi"/>
				<Item Name="DAQmx Advance Trigger (None).vi" Type="VI" URL="/&lt;vilib&gt;/DAQmx/configure/trigger.llb/DAQmx Advance Trigger (None).vi"/>
				<Item Name="DAQmx Clear Task.vi" Type="VI" URL="/&lt;vilib&gt;/DAQmx/configure/task.llb/DAQmx Clear Task.vi"/>
				<Item Name="DAQmx Create AI Channel (sub).vi" Type="VI" URL="/&lt;vilib&gt;/DAQmx/create/channels.llb/DAQmx Create AI Channel (sub).vi"/>
				<Item Name="DAQmx Create AI Channel TEDS(sub).vi" Type="VI" URL="/&lt;vilib&gt;/DAQmx/create/channels.llb/DAQmx Create AI Channel TEDS(sub).vi"/>
				<Item Name="DAQmx Create AO Channel (sub).vi" Type="VI" URL="/&lt;vilib&gt;/DAQmx/create/channels.llb/DAQmx Create AO Channel (sub).vi"/>
				<Item Name="DAQmx Create Channel (AI-Acceleration-Accelerometer).vi" Type="VI" URL="/&lt;vilib&gt;/DAQmx/create/channels.llb/DAQmx Create Channel (AI-Acceleration-Accelerometer).vi"/>
				<Item Name="DAQmx Create Channel (AI-Bridge).vi" Type="VI" URL="/&lt;vilib&gt;/DAQmx/create/channels.llb/DAQmx Create Channel (AI-Bridge).vi"/>
				<Item Name="DAQmx Create Channel (AI-Current-Basic).vi" Type="VI" URL="/&lt;vilib&gt;/DAQmx/create/channels.llb/DAQmx Create Channel (AI-Current-Basic).vi"/>
				<Item Name="DAQmx Create Channel (AI-Current-RMS).vi" Type="VI" URL="/&lt;vilib&gt;/DAQmx/create/channels.llb/DAQmx Create Channel (AI-Current-RMS).vi"/>
				<Item Name="DAQmx Create Channel (AI-Force-Bridge-Polynomial).vi" Type="VI" URL="/&lt;vilib&gt;/DAQmx/create/channels.llb/DAQmx Create Channel (AI-Force-Bridge-Polynomial).vi"/>
				<Item Name="DAQmx Create Channel (AI-Force-Bridge-Table).vi" Type="VI" URL="/&lt;vilib&gt;/DAQmx/create/channels.llb/DAQmx Create Channel (AI-Force-Bridge-Table).vi"/>
				<Item Name="DAQmx Create Channel (AI-Force-Bridge-Two-Point-Linear).vi" Type="VI" URL="/&lt;vilib&gt;/DAQmx/create/channels.llb/DAQmx Create Channel (AI-Force-Bridge-Two-Point-Linear).vi"/>
				<Item Name="DAQmx Create Channel (AI-Force-IEPE Sensor).vi" Type="VI" URL="/&lt;vilib&gt;/DAQmx/create/channels.llb/DAQmx Create Channel (AI-Force-IEPE Sensor).vi"/>
				<Item Name="DAQmx Create Channel (AI-Frequency-Voltage).vi" Type="VI" URL="/&lt;vilib&gt;/DAQmx/create/channels.llb/DAQmx Create Channel (AI-Frequency-Voltage).vi"/>
				<Item Name="DAQmx Create Channel (AI-Position-EddyCurrentProxProbe).vi" Type="VI" URL="/&lt;vilib&gt;/DAQmx/create/channels.llb/DAQmx Create Channel (AI-Position-EddyCurrentProxProbe).vi"/>
				<Item Name="DAQmx Create Channel (AI-Position-LVDT).vi" Type="VI" URL="/&lt;vilib&gt;/DAQmx/create/channels.llb/DAQmx Create Channel (AI-Position-LVDT).vi"/>
				<Item Name="DAQmx Create Channel (AI-Position-RVDT).vi" Type="VI" URL="/&lt;vilib&gt;/DAQmx/create/channels.llb/DAQmx Create Channel (AI-Position-RVDT).vi"/>
				<Item Name="DAQmx Create Channel (AI-Pressure-Bridge-Polynomial).vi" Type="VI" URL="/&lt;vilib&gt;/DAQmx/create/channels.llb/DAQmx Create Channel (AI-Pressure-Bridge-Polynomial).vi"/>
				<Item Name="DAQmx Create Channel (AI-Pressure-Bridge-Table).vi" Type="VI" URL="/&lt;vilib&gt;/DAQmx/create/channels.llb/DAQmx Create Channel (AI-Pressure-Bridge-Table).vi"/>
				<Item Name="DAQmx Create Channel (AI-Pressure-Bridge-Two-Point-Linear).vi" Type="VI" URL="/&lt;vilib&gt;/DAQmx/create/channels.llb/DAQmx Create Channel (AI-Pressure-Bridge-Two-Point-Linear).vi"/>
				<Item Name="DAQmx Create Channel (AI-Resistance).vi" Type="VI" URL="/&lt;vilib&gt;/DAQmx/create/channels.llb/DAQmx Create Channel (AI-Resistance).vi"/>
				<Item Name="DAQmx Create Channel (AI-Sound Pressure-Microphone).vi" Type="VI" URL="/&lt;vilib&gt;/DAQmx/create/channels.llb/DAQmx Create Channel (AI-Sound Pressure-Microphone).vi"/>
				<Item Name="DAQmx Create Channel (AI-Strain-Rosette Strain Gage).vi" Type="VI" URL="/&lt;vilib&gt;/DAQmx/create/channels.llb/DAQmx Create Channel (AI-Strain-Rosette Strain Gage).vi"/>
				<Item Name="DAQmx Create Channel (AI-Strain-Strain Gage).vi" Type="VI" URL="/&lt;vilib&gt;/DAQmx/create/channels.llb/DAQmx Create Channel (AI-Strain-Strain Gage).vi"/>
				<Item Name="DAQmx Create Channel (AI-Temperature-Built-in Sensor).vi" Type="VI" URL="/&lt;vilib&gt;/DAQmx/create/channels.llb/DAQmx Create Channel (AI-Temperature-Built-in Sensor).vi"/>
				<Item Name="DAQmx Create Channel (AI-Temperature-RTD).vi" Type="VI" URL="/&lt;vilib&gt;/DAQmx/create/channels.llb/DAQmx Create Channel (AI-Temperature-RTD).vi"/>
				<Item Name="DAQmx Create Channel (AI-Temperature-Thermistor-Iex).vi" Type="VI" URL="/&lt;vilib&gt;/DAQmx/create/channels.llb/DAQmx Create Channel (AI-Temperature-Thermistor-Iex).vi"/>
				<Item Name="DAQmx Create Channel (AI-Temperature-Thermistor-Vex).vi" Type="VI" URL="/&lt;vilib&gt;/DAQmx/create/channels.llb/DAQmx Create Channel (AI-Temperature-Thermistor-Vex).vi"/>
				<Item Name="DAQmx Create Channel (AI-Temperature-Thermocouple).vi" Type="VI" URL="/&lt;vilib&gt;/DAQmx/create/channels.llb/DAQmx Create Channel (AI-Temperature-Thermocouple).vi"/>
				<Item Name="DAQmx Create Channel (AI-Torque-Bridge-Polynomial).vi" Type="VI" URL="/&lt;vilib&gt;/DAQmx/create/channels.llb/DAQmx Create Channel (AI-Torque-Bridge-Polynomial).vi"/>
				<Item Name="DAQmx Create Channel (AI-Torque-Bridge-Table).vi" Type="VI" URL="/&lt;vilib&gt;/DAQmx/create/channels.llb/DAQmx Create Channel (AI-Torque-Bridge-Table).vi"/>
				<Item Name="DAQmx Create Channel (AI-Torque-Bridge-Two-Point-Linear).vi" Type="VI" URL="/&lt;vilib&gt;/DAQmx/create/channels.llb/DAQmx Create Channel (AI-Torque-Bridge-Two-Point-Linear).vi"/>
				<Item Name="DAQmx Create Channel (AI-Velocity-IEPE Sensor).vi" Type="VI" URL="/&lt;vilib&gt;/DAQmx/create/channels.llb/DAQmx Create Channel (AI-Velocity-IEPE Sensor).vi"/>
				<Item Name="DAQmx Create Channel (AI-Voltage-Basic).vi" Type="VI" URL="/&lt;vilib&gt;/DAQmx/create/channels.llb/DAQmx Create Channel (AI-Voltage-Basic).vi"/>
				<Item Name="DAQmx Create Channel (AI-Voltage-Custom with Excitation).vi" Type="VI" URL="/&lt;vilib&gt;/DAQmx/create/channels.llb/DAQmx Create Channel (AI-Voltage-Custom with Excitation).vi"/>
				<Item Name="DAQmx Create Channel (AI-Voltage-RMS).vi" Type="VI" URL="/&lt;vilib&gt;/DAQmx/create/channels.llb/DAQmx Create Channel (AI-Voltage-RMS).vi"/>
				<Item Name="DAQmx Create Channel (AO-Current-Basic).vi" Type="VI" URL="/&lt;vilib&gt;/DAQmx/create/channels.llb/DAQmx Create Channel (AO-Current-Basic).vi"/>
				<Item Name="DAQmx Create Channel (AO-FuncGen).vi" Type="VI" URL="/&lt;vilib&gt;/DAQmx/create/channels.llb/DAQmx Create Channel (AO-FuncGen).vi"/>
				<Item Name="DAQmx Create Channel (AO-Voltage-Basic).vi" Type="VI" URL="/&lt;vilib&gt;/DAQmx/create/channels.llb/DAQmx Create Channel (AO-Voltage-Basic).vi"/>
				<Item Name="DAQmx Create Channel (CI-Count Edges).vi" Type="VI" URL="/&lt;vilib&gt;/DAQmx/create/channels.llb/DAQmx Create Channel (CI-Count Edges).vi"/>
				<Item Name="DAQmx Create Channel (CI-Frequency).vi" Type="VI" URL="/&lt;vilib&gt;/DAQmx/create/channels.llb/DAQmx Create Channel (CI-Frequency).vi"/>
				<Item Name="DAQmx Create Channel (CI-GPS Timestamp).vi" Type="VI" URL="/&lt;vilib&gt;/DAQmx/create/channels.llb/DAQmx Create Channel (CI-GPS Timestamp).vi"/>
				<Item Name="DAQmx Create Channel (CI-Period).vi" Type="VI" URL="/&lt;vilib&gt;/DAQmx/create/channels.llb/DAQmx Create Channel (CI-Period).vi"/>
				<Item Name="DAQmx Create Channel (CI-Position-Angular Encoder).vi" Type="VI" URL="/&lt;vilib&gt;/DAQmx/create/channels.llb/DAQmx Create Channel (CI-Position-Angular Encoder).vi"/>
				<Item Name="DAQmx Create Channel (CI-Position-Linear Encoder).vi" Type="VI" URL="/&lt;vilib&gt;/DAQmx/create/channels.llb/DAQmx Create Channel (CI-Position-Linear Encoder).vi"/>
				<Item Name="DAQmx Create Channel (CI-Pulse Freq).vi" Type="VI" URL="/&lt;vilib&gt;/DAQmx/create/channels.llb/DAQmx Create Channel (CI-Pulse Freq).vi"/>
				<Item Name="DAQmx Create Channel (CI-Pulse Ticks).vi" Type="VI" URL="/&lt;vilib&gt;/DAQmx/create/channels.llb/DAQmx Create Channel (CI-Pulse Ticks).vi"/>
				<Item Name="DAQmx Create Channel (CI-Pulse Time).vi" Type="VI" URL="/&lt;vilib&gt;/DAQmx/create/channels.llb/DAQmx Create Channel (CI-Pulse Time).vi"/>
				<Item Name="DAQmx Create Channel (CI-Pulse Width).vi" Type="VI" URL="/&lt;vilib&gt;/DAQmx/create/channels.llb/DAQmx Create Channel (CI-Pulse Width).vi"/>
				<Item Name="DAQmx Create Channel (CI-Semi Period).vi" Type="VI" URL="/&lt;vilib&gt;/DAQmx/create/channels.llb/DAQmx Create Channel (CI-Semi Period).vi"/>
				<Item Name="DAQmx Create Channel (CI-Two Edge Separation).vi" Type="VI" URL="/&lt;vilib&gt;/DAQmx/create/channels.llb/DAQmx Create Channel (CI-Two Edge Separation).vi"/>
				<Item Name="DAQmx Create Channel (CO-Pulse Generation-Frequency).vi" Type="VI" URL="/&lt;vilib&gt;/DAQmx/create/channels.llb/DAQmx Create Channel (CO-Pulse Generation-Frequency).vi"/>
				<Item Name="DAQmx Create Channel (CO-Pulse Generation-Ticks).vi" Type="VI" URL="/&lt;vilib&gt;/DAQmx/create/channels.llb/DAQmx Create Channel (CO-Pulse Generation-Ticks).vi"/>
				<Item Name="DAQmx Create Channel (CO-Pulse Generation-Time).vi" Type="VI" URL="/&lt;vilib&gt;/DAQmx/create/channels.llb/DAQmx Create Channel (CO-Pulse Generation-Time).vi"/>
				<Item Name="DAQmx Create Channel (DI-Digital Input).vi" Type="VI" URL="/&lt;vilib&gt;/DAQmx/create/channels.llb/DAQmx Create Channel (DI-Digital Input).vi"/>
				<Item Name="DAQmx Create Channel (DO-Digital Output).vi" Type="VI" URL="/&lt;vilib&gt;/DAQmx/create/channels.llb/DAQmx Create Channel (DO-Digital Output).vi"/>
				<Item Name="DAQmx Create Channel (TEDS-AI-Acceleration-Accelerometer).vi" Type="VI" URL="/&lt;vilib&gt;/DAQmx/create/channels.llb/DAQmx Create Channel (TEDS-AI-Acceleration-Accelerometer).vi"/>
				<Item Name="DAQmx Create Channel (TEDS-AI-Bridge).vi" Type="VI" URL="/&lt;vilib&gt;/DAQmx/create/channels.llb/DAQmx Create Channel (TEDS-AI-Bridge).vi"/>
				<Item Name="DAQmx Create Channel (TEDS-AI-Current-Basic).vi" Type="VI" URL="/&lt;vilib&gt;/DAQmx/create/channels.llb/DAQmx Create Channel (TEDS-AI-Current-Basic).vi"/>
				<Item Name="DAQmx Create Channel (TEDS-AI-Force-Bridge).vi" Type="VI" URL="/&lt;vilib&gt;/DAQmx/create/channels.llb/DAQmx Create Channel (TEDS-AI-Force-Bridge).vi"/>
				<Item Name="DAQmx Create Channel (TEDS-AI-Force-IEPE Sensor).vi" Type="VI" URL="/&lt;vilib&gt;/DAQmx/create/channels.llb/DAQmx Create Channel (TEDS-AI-Force-IEPE Sensor).vi"/>
				<Item Name="DAQmx Create Channel (TEDS-AI-Position-LVDT).vi" Type="VI" URL="/&lt;vilib&gt;/DAQmx/create/channels.llb/DAQmx Create Channel (TEDS-AI-Position-LVDT).vi"/>
				<Item Name="DAQmx Create Channel (TEDS-AI-Position-RVDT).vi" Type="VI" URL="/&lt;vilib&gt;/DAQmx/create/channels.llb/DAQmx Create Channel (TEDS-AI-Position-RVDT).vi"/>
				<Item Name="DAQmx Create Channel (TEDS-AI-Pressure-Bridge).vi" Type="VI" URL="/&lt;vilib&gt;/DAQmx/create/channels.llb/DAQmx Create Channel (TEDS-AI-Pressure-Bridge).vi"/>
				<Item Name="DAQmx Create Channel (TEDS-AI-Resistance).vi" Type="VI" URL="/&lt;vilib&gt;/DAQmx/create/channels.llb/DAQmx Create Channel (TEDS-AI-Resistance).vi"/>
				<Item Name="DAQmx Create Channel (TEDS-AI-Sound Pressure-Microphone).vi" Type="VI" URL="/&lt;vilib&gt;/DAQmx/create/channels.llb/DAQmx Create Channel (TEDS-AI-Sound Pressure-Microphone).vi"/>
				<Item Name="DAQmx Create Channel (TEDS-AI-Strain-Strain Gage).vi" Type="VI" URL="/&lt;vilib&gt;/DAQmx/create/channels.llb/DAQmx Create Channel (TEDS-AI-Strain-Strain Gage).vi"/>
				<Item Name="DAQmx Create Channel (TEDS-AI-Temperature-RTD).vi" Type="VI" URL="/&lt;vilib&gt;/DAQmx/create/channels.llb/DAQmx Create Channel (TEDS-AI-Temperature-RTD).vi"/>
				<Item Name="DAQmx Create Channel (TEDS-AI-Temperature-Thermistor-Iex).vi" Type="VI" URL="/&lt;vilib&gt;/DAQmx/create/channels.llb/DAQmx Create Channel (TEDS-AI-Temperature-Thermistor-Iex).vi"/>
				<Item Name="DAQmx Create Channel (TEDS-AI-Temperature-Thermistor-Vex).vi" Type="VI" URL="/&lt;vilib&gt;/DAQmx/create/channels.llb/DAQmx Create Channel (TEDS-AI-Temperature-Thermistor-Vex).vi"/>
				<Item Name="DAQmx Create Channel (TEDS-AI-Temperature-Thermocouple).vi" Type="VI" URL="/&lt;vilib&gt;/DAQmx/create/channels.llb/DAQmx Create Channel (TEDS-AI-Temperature-Thermocouple).vi"/>
				<Item Name="DAQmx Create Channel (TEDS-AI-Torque-Bridge).vi" Type="VI" URL="/&lt;vilib&gt;/DAQmx/create/channels.llb/DAQmx Create Channel (TEDS-AI-Torque-Bridge).vi"/>
				<Item Name="DAQmx Create Channel (TEDS-AI-Voltage-Basic).vi" Type="VI" URL="/&lt;vilib&gt;/DAQmx/create/channels.llb/DAQmx Create Channel (TEDS-AI-Voltage-Basic).vi"/>
				<Item Name="DAQmx Create Channel (TEDS-AI-Voltage-Custom with Excitation).vi" Type="VI" URL="/&lt;vilib&gt;/DAQmx/create/channels.llb/DAQmx Create Channel (TEDS-AI-Voltage-Custom with Excitation).vi"/>
				<Item Name="DAQmx Create CI Channel (sub).vi" Type="VI" URL="/&lt;vilib&gt;/DAQmx/create/channels.llb/DAQmx Create CI Channel (sub).vi"/>
				<Item Name="DAQmx Create CO Channel (sub).vi" Type="VI" URL="/&lt;vilib&gt;/DAQmx/create/channels.llb/DAQmx Create CO Channel (sub).vi"/>
				<Item Name="DAQmx Create DI Channel (sub).vi" Type="VI" URL="/&lt;vilib&gt;/DAQmx/create/channels.llb/DAQmx Create DI Channel (sub).vi"/>
				<Item Name="DAQmx Create DO Channel (sub).vi" Type="VI" URL="/&lt;vilib&gt;/DAQmx/create/channels.llb/DAQmx Create DO Channel (sub).vi"/>
				<Item Name="DAQmx Create Strain Rosette AI Channels (sub).vi" Type="VI" URL="/&lt;vilib&gt;/DAQmx/create/channels.llb/DAQmx Create Strain Rosette AI Channels (sub).vi"/>
				<Item Name="DAQmx Create Task.vi" Type="VI" URL="/&lt;vilib&gt;/DAQmx/create/task.llb/DAQmx Create Task.vi"/>
				<Item Name="DAQmx Create Virtual Channel.vi" Type="VI" URL="/&lt;vilib&gt;/DAQmx/create/channels.llb/DAQmx Create Virtual Channel.vi"/>
				<Item Name="DAQmx Fill In Error Info.vi" Type="VI" URL="/&lt;vilib&gt;/DAQmx/miscellaneous.llb/DAQmx Fill In Error Info.vi"/>
				<Item Name="DAQmx Read (Analog 1D DBL 1Chan NSamp).vi" Type="VI" URL="/&lt;vilib&gt;/DAQmx/read.llb/DAQmx Read (Analog 1D DBL 1Chan NSamp).vi"/>
				<Item Name="DAQmx Read (Analog 1D DBL NChan 1Samp).vi" Type="VI" URL="/&lt;vilib&gt;/DAQmx/read.llb/DAQmx Read (Analog 1D DBL NChan 1Samp).vi"/>
				<Item Name="DAQmx Read (Analog 1D Wfm NChan 1Samp).vi" Type="VI" URL="/&lt;vilib&gt;/DAQmx/read.llb/DAQmx Read (Analog 1D Wfm NChan 1Samp).vi"/>
				<Item Name="DAQmx Read (Analog 1D Wfm NChan NSamp).vi" Type="VI" URL="/&lt;vilib&gt;/DAQmx/read.llb/DAQmx Read (Analog 1D Wfm NChan NSamp).vi"/>
				<Item Name="DAQmx Read (Analog 2D DBL NChan NSamp).vi" Type="VI" URL="/&lt;vilib&gt;/DAQmx/read.llb/DAQmx Read (Analog 2D DBL NChan NSamp).vi"/>
				<Item Name="DAQmx Read (Analog 2D I16 NChan NSamp).vi" Type="VI" URL="/&lt;vilib&gt;/DAQmx/read.llb/DAQmx Read (Analog 2D I16 NChan NSamp).vi"/>
				<Item Name="DAQmx Read (Analog 2D I32 NChan NSamp).vi" Type="VI" URL="/&lt;vilib&gt;/DAQmx/read.llb/DAQmx Read (Analog 2D I32 NChan NSamp).vi"/>
				<Item Name="DAQmx Read (Analog 2D U16 NChan NSamp).vi" Type="VI" URL="/&lt;vilib&gt;/DAQmx/read.llb/DAQmx Read (Analog 2D U16 NChan NSamp).vi"/>
				<Item Name="DAQmx Read (Analog 2D U32 NChan NSamp).vi" Type="VI" URL="/&lt;vilib&gt;/DAQmx/read.llb/DAQmx Read (Analog 2D U32 NChan NSamp).vi"/>
				<Item Name="DAQmx Read (Analog DBL 1Chan 1Samp).vi" Type="VI" URL="/&lt;vilib&gt;/DAQmx/read.llb/DAQmx Read (Analog DBL 1Chan 1Samp).vi"/>
				<Item Name="DAQmx Read (Analog Wfm 1Chan 1Samp).vi" Type="VI" URL="/&lt;vilib&gt;/DAQmx/read.llb/DAQmx Read (Analog Wfm 1Chan 1Samp).vi"/>
				<Item Name="DAQmx Read (Analog Wfm 1Chan NSamp).vi" Type="VI" URL="/&lt;vilib&gt;/DAQmx/read.llb/DAQmx Read (Analog Wfm 1Chan NSamp).vi"/>
				<Item Name="DAQmx Read (Counter 1D DBL 1Chan NSamp).vi" Type="VI" URL="/&lt;vilib&gt;/DAQmx/read.llb/DAQmx Read (Counter 1D DBL 1Chan NSamp).vi"/>
				<Item Name="DAQmx Read (Counter 1D Pulse Freq 1 Chan NSamp).vi" Type="VI" URL="/&lt;vilib&gt;/DAQmx/read.llb/DAQmx Read (Counter 1D Pulse Freq 1 Chan NSamp).vi"/>
				<Item Name="DAQmx Read (Counter 1D Pulse Ticks 1Chan NSamp).vi" Type="VI" URL="/&lt;vilib&gt;/DAQmx/read.llb/DAQmx Read (Counter 1D Pulse Ticks 1Chan NSamp).vi"/>
				<Item Name="DAQmx Read (Counter 1D Pulse Time 1Chan NSamp).vi" Type="VI" URL="/&lt;vilib&gt;/DAQmx/read.llb/DAQmx Read (Counter 1D Pulse Time 1Chan NSamp).vi"/>
				<Item Name="DAQmx Read (Counter 1D U32 1Chan NSamp).vi" Type="VI" URL="/&lt;vilib&gt;/DAQmx/read.llb/DAQmx Read (Counter 1D U32 1Chan NSamp).vi"/>
				<Item Name="DAQmx Read (Counter DBL 1Chan 1Samp).vi" Type="VI" URL="/&lt;vilib&gt;/DAQmx/read.llb/DAQmx Read (Counter DBL 1Chan 1Samp).vi"/>
				<Item Name="DAQmx Read (Counter Pulse Freq 1 Chan 1 Samp).vi" Type="VI" URL="/&lt;vilib&gt;/DAQmx/read.llb/DAQmx Read (Counter Pulse Freq 1 Chan 1 Samp).vi"/>
				<Item Name="DAQmx Read (Counter Pulse Ticks 1Chan 1Samp).vi" Type="VI" URL="/&lt;vilib&gt;/DAQmx/read.llb/DAQmx Read (Counter Pulse Ticks 1Chan 1Samp).vi"/>
				<Item Name="DAQmx Read (Counter Pulse Time 1Chan 1Samp).vi" Type="VI" URL="/&lt;vilib&gt;/DAQmx/read.llb/DAQmx Read (Counter Pulse Time 1Chan 1Samp).vi"/>
				<Item Name="DAQmx Read (Counter U32 1Chan 1Samp).vi" Type="VI" URL="/&lt;vilib&gt;/DAQmx/read.llb/DAQmx Read (Counter U32 1Chan 1Samp).vi"/>
				<Item Name="DAQmx Read (Digital 1D Bool 1Chan 1Samp).vi" Type="VI" URL="/&lt;vilib&gt;/DAQmx/read.llb/DAQmx Read (Digital 1D Bool 1Chan 1Samp).vi"/>
				<Item Name="DAQmx Read (Digital 1D Bool NChan 1Samp 1Line).vi" Type="VI" URL="/&lt;vilib&gt;/DAQmx/read.llb/DAQmx Read (Digital 1D Bool NChan 1Samp 1Line).vi"/>
				<Item Name="DAQmx Read (Digital 1D U8 1Chan NSamp).vi" Type="VI" URL="/&lt;vilib&gt;/DAQmx/read.llb/DAQmx Read (Digital 1D U8 1Chan NSamp).vi"/>
				<Item Name="DAQmx Read (Digital 1D U8 NChan 1Samp).vi" Type="VI" URL="/&lt;vilib&gt;/DAQmx/read.llb/DAQmx Read (Digital 1D U8 NChan 1Samp).vi"/>
				<Item Name="DAQmx Read (Digital 1D U16 1Chan NSamp).vi" Type="VI" URL="/&lt;vilib&gt;/DAQmx/read.llb/DAQmx Read (Digital 1D U16 1Chan NSamp).vi"/>
				<Item Name="DAQmx Read (Digital 1D U16 NChan 1Samp).vi" Type="VI" URL="/&lt;vilib&gt;/DAQmx/read.llb/DAQmx Read (Digital 1D U16 NChan 1Samp).vi"/>
				<Item Name="DAQmx Read (Digital 1D U32 1Chan NSamp).vi" Type="VI" URL="/&lt;vilib&gt;/DAQmx/read.llb/DAQmx Read (Digital 1D U32 1Chan NSamp).vi"/>
				<Item Name="DAQmx Read (Digital 1D U32 NChan 1Samp).vi" Type="VI" URL="/&lt;vilib&gt;/DAQmx/read.llb/DAQmx Read (Digital 1D U32 NChan 1Samp).vi"/>
				<Item Name="DAQmx Read (Digital 1D Wfm NChan 1Samp).vi" Type="VI" URL="/&lt;vilib&gt;/DAQmx/read.llb/DAQmx Read (Digital 1D Wfm NChan 1Samp).vi"/>
				<Item Name="DAQmx Read (Digital 1D Wfm NChan NSamp).vi" Type="VI" URL="/&lt;vilib&gt;/DAQmx/read.llb/DAQmx Read (Digital 1D Wfm NChan NSamp).vi"/>
				<Item Name="DAQmx Read (Digital 2D Bool NChan 1Samp NLine).vi" Type="VI" URL="/&lt;vilib&gt;/DAQmx/read.llb/DAQmx Read (Digital 2D Bool NChan 1Samp NLine).vi"/>
				<Item Name="DAQmx Read (Digital 2D U8 NChan NSamp).vi" Type="VI" URL="/&lt;vilib&gt;/DAQmx/read.llb/DAQmx Read (Digital 2D U8 NChan NSamp).vi"/>
				<Item Name="DAQmx Read (Digital 2D U16 NChan NSamp).vi" Type="VI" URL="/&lt;vilib&gt;/DAQmx/read.llb/DAQmx Read (Digital 2D U16 NChan NSamp).vi"/>
				<Item Name="DAQmx Read (Digital 2D U32 NChan NSamp).vi" Type="VI" URL="/&lt;vilib&gt;/DAQmx/read.llb/DAQmx Read (Digital 2D U32 NChan NSamp).vi"/>
				<Item Name="DAQmx Read (Digital Bool 1Line 1Point).vi" Type="VI" URL="/&lt;vilib&gt;/DAQmx/read.llb/DAQmx Read (Digital Bool 1Line 1Point).vi"/>
				<Item Name="DAQmx Read (Digital U8 1Chan 1Samp).vi" Type="VI" URL="/&lt;vilib&gt;/DAQmx/read.llb/DAQmx Read (Digital U8 1Chan 1Samp).vi"/>
				<Item Name="DAQmx Read (Digital U16 1Chan 1Samp).vi" Type="VI" URL="/&lt;vilib&gt;/DAQmx/read.llb/DAQmx Read (Digital U16 1Chan 1Samp).vi"/>
				<Item Name="DAQmx Read (Digital U32 1Chan 1Samp).vi" Type="VI" URL="/&lt;vilib&gt;/DAQmx/read.llb/DAQmx Read (Digital U32 1Chan 1Samp).vi"/>
				<Item Name="DAQmx Read (Digital Wfm 1Chan 1Samp).vi" Type="VI" URL="/&lt;vilib&gt;/DAQmx/read.llb/DAQmx Read (Digital Wfm 1Chan 1Samp).vi"/>
				<Item Name="DAQmx Read (Digital Wfm 1Chan NSamp).vi" Type="VI" URL="/&lt;vilib&gt;/DAQmx/read.llb/DAQmx Read (Digital Wfm 1Chan NSamp).vi"/>
				<Item Name="DAQmx Read (Raw 1D I8).vi" Type="VI" URL="/&lt;vilib&gt;/DAQmx/read.llb/DAQmx Read (Raw 1D I8).vi"/>
				<Item Name="DAQmx Read (Raw 1D I16).vi" Type="VI" URL="/&lt;vilib&gt;/DAQmx/read.llb/DAQmx Read (Raw 1D I16).vi"/>
				<Item Name="DAQmx Read (Raw 1D I32).vi" Type="VI" URL="/&lt;vilib&gt;/DAQmx/read.llb/DAQmx Read (Raw 1D I32).vi"/>
				<Item Name="DAQmx Read (Raw 1D U8).vi" Type="VI" URL="/&lt;vilib&gt;/DAQmx/read.llb/DAQmx Read (Raw 1D U8).vi"/>
				<Item Name="DAQmx Read (Raw 1D U16).vi" Type="VI" URL="/&lt;vilib&gt;/DAQmx/read.llb/DAQmx Read (Raw 1D U16).vi"/>
				<Item Name="DAQmx Read (Raw 1D U32).vi" Type="VI" URL="/&lt;vilib&gt;/DAQmx/read.llb/DAQmx Read (Raw 1D U32).vi"/>
				<Item Name="DAQmx Read.vi" Type="VI" URL="/&lt;vilib&gt;/DAQmx/read.llb/DAQmx Read.vi"/>
				<Item Name="DAQmx Reference Trigger (Analog Edge).vi" Type="VI" URL="/&lt;vilib&gt;/DAQmx/configure/trigger.llb/DAQmx Reference Trigger (Analog Edge).vi"/>
				<Item Name="DAQmx Reference Trigger (Analog Window).vi" Type="VI" URL="/&lt;vilib&gt;/DAQmx/configure/trigger.llb/DAQmx Reference Trigger (Analog Window).vi"/>
				<Item Name="DAQmx Reference Trigger (Digital Edge).vi" Type="VI" URL="/&lt;vilib&gt;/DAQmx/configure/trigger.llb/DAQmx Reference Trigger (Digital Edge).vi"/>
				<Item Name="DAQmx Reference Trigger (Digital Pattern).vi" Type="VI" URL="/&lt;vilib&gt;/DAQmx/configure/trigger.llb/DAQmx Reference Trigger (Digital Pattern).vi"/>
				<Item Name="DAQmx Reference Trigger (None).vi" Type="VI" URL="/&lt;vilib&gt;/DAQmx/configure/trigger.llb/DAQmx Reference Trigger (None).vi"/>
				<Item Name="DAQmx Rollback Channel If Error.vi" Type="VI" URL="/&lt;vilib&gt;/DAQmx/create/channels.llb/DAQmx Rollback Channel If Error.vi"/>
				<Item Name="DAQmx Set CJC Parameters (sub).vi" Type="VI" URL="/&lt;vilib&gt;/DAQmx/create/channels.llb/DAQmx Set CJC Parameters (sub).vi"/>
				<Item Name="DAQmx Start Task.vi" Type="VI" URL="/&lt;vilib&gt;/DAQmx/configure/task.llb/DAQmx Start Task.vi"/>
				<Item Name="DAQmx Start Trigger (Analog Edge).vi" Type="VI" URL="/&lt;vilib&gt;/DAQmx/configure/trigger.llb/DAQmx Start Trigger (Analog Edge).vi"/>
				<Item Name="DAQmx Start Trigger (Analog Window).vi" Type="VI" URL="/&lt;vilib&gt;/DAQmx/configure/trigger.llb/DAQmx Start Trigger (Analog Window).vi"/>
				<Item Name="DAQmx Start Trigger (Digital Edge).vi" Type="VI" URL="/&lt;vilib&gt;/DAQmx/configure/trigger.llb/DAQmx Start Trigger (Digital Edge).vi"/>
				<Item Name="DAQmx Start Trigger (Digital Pattern).vi" Type="VI" URL="/&lt;vilib&gt;/DAQmx/configure/trigger.llb/DAQmx Start Trigger (Digital Pattern).vi"/>
				<Item Name="DAQmx Start Trigger (None).vi" Type="VI" URL="/&lt;vilib&gt;/DAQmx/configure/trigger.llb/DAQmx Start Trigger (None).vi"/>
				<Item Name="DAQmx Stop Task.vi" Type="VI" URL="/&lt;vilib&gt;/DAQmx/configure/task.llb/DAQmx Stop Task.vi"/>
				<Item Name="DAQmx Timing (Burst Export Clock).vi" Type="VI" URL="/&lt;vilib&gt;/DAQmx/configure/timing.llb/DAQmx Timing (Burst Export Clock).vi"/>
				<Item Name="DAQmx Timing (Burst Import Clock).vi" Type="VI" URL="/&lt;vilib&gt;/DAQmx/configure/timing.llb/DAQmx Timing (Burst Import Clock).vi"/>
				<Item Name="DAQmx Timing (Change Detection).vi" Type="VI" URL="/&lt;vilib&gt;/DAQmx/configure/timing.llb/DAQmx Timing (Change Detection).vi"/>
				<Item Name="DAQmx Timing (Handshaking).vi" Type="VI" URL="/&lt;vilib&gt;/DAQmx/configure/timing.llb/DAQmx Timing (Handshaking).vi"/>
				<Item Name="DAQmx Timing (Implicit).vi" Type="VI" URL="/&lt;vilib&gt;/DAQmx/configure/timing.llb/DAQmx Timing (Implicit).vi"/>
				<Item Name="DAQmx Timing (Pipelined Sample Clock).vi" Type="VI" URL="/&lt;vilib&gt;/DAQmx/configure/timing.llb/DAQmx Timing (Pipelined Sample Clock).vi"/>
				<Item Name="DAQmx Timing (Sample Clock).vi" Type="VI" URL="/&lt;vilib&gt;/DAQmx/configure/timing.llb/DAQmx Timing (Sample Clock).vi"/>
				<Item Name="DAQmx Timing (Use Waveform).vi" Type="VI" URL="/&lt;vilib&gt;/DAQmx/configure/timing.llb/DAQmx Timing (Use Waveform).vi"/>
				<Item Name="DAQmx Timing.vi" Type="VI" URL="/&lt;vilib&gt;/DAQmx/configure/timing.llb/DAQmx Timing.vi"/>
				<Item Name="DAQmx Trigger.vi" Type="VI" URL="/&lt;vilib&gt;/DAQmx/configure/trigger.llb/DAQmx Trigger.vi"/>
				<Item Name="DAQmx Wait Until Done.vi" Type="VI" URL="/&lt;vilib&gt;/DAQmx/configure/task.llb/DAQmx Wait Until Done.vi"/>
				<Item Name="DAQmx Write (Analog 1D DBL 1Chan NSamp).vi" Type="VI" URL="/&lt;vilib&gt;/DAQmx/write.llb/DAQmx Write (Analog 1D DBL 1Chan NSamp).vi"/>
				<Item Name="DAQmx Write (Analog 1D DBL NChan 1Samp).vi" Type="VI" URL="/&lt;vilib&gt;/DAQmx/write.llb/DAQmx Write (Analog 1D DBL NChan 1Samp).vi"/>
				<Item Name="DAQmx Write (Analog 1D Wfm NChan 1Samp).vi" Type="VI" URL="/&lt;vilib&gt;/DAQmx/write.llb/DAQmx Write (Analog 1D Wfm NChan 1Samp).vi"/>
				<Item Name="DAQmx Write (Analog 1D Wfm NChan NSamp).vi" Type="VI" URL="/&lt;vilib&gt;/DAQmx/write.llb/DAQmx Write (Analog 1D Wfm NChan NSamp).vi"/>
				<Item Name="DAQmx Write (Analog 2D DBL NChan NSamp).vi" Type="VI" URL="/&lt;vilib&gt;/DAQmx/write.llb/DAQmx Write (Analog 2D DBL NChan NSamp).vi"/>
				<Item Name="DAQmx Write (Analog 2D I16 NChan NSamp).vi" Type="VI" URL="/&lt;vilib&gt;/DAQmx/write.llb/DAQmx Write (Analog 2D I16 NChan NSamp).vi"/>
				<Item Name="DAQmx Write (Analog 2D I32 NChan NSamp).vi" Type="VI" URL="/&lt;vilib&gt;/DAQmx/write.llb/DAQmx Write (Analog 2D I32 NChan NSamp).vi"/>
				<Item Name="DAQmx Write (Analog 2D U16 NChan NSamp).vi" Type="VI" URL="/&lt;vilib&gt;/DAQmx/write.llb/DAQmx Write (Analog 2D U16 NChan NSamp).vi"/>
				<Item Name="DAQmx Write (Analog DBL 1Chan 1Samp).vi" Type="VI" URL="/&lt;vilib&gt;/DAQmx/write.llb/DAQmx Write (Analog DBL 1Chan 1Samp).vi"/>
				<Item Name="DAQmx Write (Analog Wfm 1Chan 1Samp).vi" Type="VI" URL="/&lt;vilib&gt;/DAQmx/write.llb/DAQmx Write (Analog Wfm 1Chan 1Samp).vi"/>
				<Item Name="DAQmx Write (Analog Wfm 1Chan NSamp).vi" Type="VI" URL="/&lt;vilib&gt;/DAQmx/write.llb/DAQmx Write (Analog Wfm 1Chan NSamp).vi"/>
				<Item Name="DAQmx Write (Counter 1D Frequency 1Chan NSamp).vi" Type="VI" URL="/&lt;vilib&gt;/DAQmx/write.llb/DAQmx Write (Counter 1D Frequency 1Chan NSamp).vi"/>
				<Item Name="DAQmx Write (Counter 1D Frequency NChan 1Samp).vi" Type="VI" URL="/&lt;vilib&gt;/DAQmx/write.llb/DAQmx Write (Counter 1D Frequency NChan 1Samp).vi"/>
				<Item Name="DAQmx Write (Counter 1D Ticks 1Chan NSamp).vi" Type="VI" URL="/&lt;vilib&gt;/DAQmx/write.llb/DAQmx Write (Counter 1D Ticks 1Chan NSamp).vi"/>
				<Item Name="DAQmx Write (Counter 1D Time 1Chan NSamp).vi" Type="VI" URL="/&lt;vilib&gt;/DAQmx/write.llb/DAQmx Write (Counter 1D Time 1Chan NSamp).vi"/>
				<Item Name="DAQmx Write (Counter 1D Time NChan 1Samp).vi" Type="VI" URL="/&lt;vilib&gt;/DAQmx/write.llb/DAQmx Write (Counter 1D Time NChan 1Samp).vi"/>
				<Item Name="DAQmx Write (Counter 1DTicks NChan 1Samp).vi" Type="VI" URL="/&lt;vilib&gt;/DAQmx/write.llb/DAQmx Write (Counter 1DTicks NChan 1Samp).vi"/>
				<Item Name="DAQmx Write (Counter Frequency 1Chan 1Samp).vi" Type="VI" URL="/&lt;vilib&gt;/DAQmx/write.llb/DAQmx Write (Counter Frequency 1Chan 1Samp).vi"/>
				<Item Name="DAQmx Write (Counter Ticks 1Chan 1Samp).vi" Type="VI" URL="/&lt;vilib&gt;/DAQmx/write.llb/DAQmx Write (Counter Ticks 1Chan 1Samp).vi"/>
				<Item Name="DAQmx Write (Counter Time 1Chan 1Samp).vi" Type="VI" URL="/&lt;vilib&gt;/DAQmx/write.llb/DAQmx Write (Counter Time 1Chan 1Samp).vi"/>
				<Item Name="DAQmx Write (Digital 1D Bool 1Chan 1Samp).vi" Type="VI" URL="/&lt;vilib&gt;/DAQmx/write.llb/DAQmx Write (Digital 1D Bool 1Chan 1Samp).vi"/>
				<Item Name="DAQmx Write (Digital 1D Bool NChan 1Samp 1Line).vi" Type="VI" URL="/&lt;vilib&gt;/DAQmx/write.llb/DAQmx Write (Digital 1D Bool NChan 1Samp 1Line).vi"/>
				<Item Name="DAQmx Write (Digital 1D U8 1Chan NSamp).vi" Type="VI" URL="/&lt;vilib&gt;/DAQmx/write.llb/DAQmx Write (Digital 1D U8 1Chan NSamp).vi"/>
				<Item Name="DAQmx Write (Digital 1D U8 NChan 1Samp).vi" Type="VI" URL="/&lt;vilib&gt;/DAQmx/write.llb/DAQmx Write (Digital 1D U8 NChan 1Samp).vi"/>
				<Item Name="DAQmx Write (Digital 1D U16 1Chan NSamp).vi" Type="VI" URL="/&lt;vilib&gt;/DAQmx/write.llb/DAQmx Write (Digital 1D U16 1Chan NSamp).vi"/>
				<Item Name="DAQmx Write (Digital 1D U16 NChan 1Samp).vi" Type="VI" URL="/&lt;vilib&gt;/DAQmx/write.llb/DAQmx Write (Digital 1D U16 NChan 1Samp).vi"/>
				<Item Name="DAQmx Write (Digital 1D U32 1Chan NSamp).vi" Type="VI" URL="/&lt;vilib&gt;/DAQmx/write.llb/DAQmx Write (Digital 1D U32 1Chan NSamp).vi"/>
				<Item Name="DAQmx Write (Digital 1D U32 NChan 1Samp).vi" Type="VI" URL="/&lt;vilib&gt;/DAQmx/write.llb/DAQmx Write (Digital 1D U32 NChan 1Samp).vi"/>
				<Item Name="DAQmx Write (Digital 1D Wfm NChan 1Samp).vi" Type="VI" URL="/&lt;vilib&gt;/DAQmx/write.llb/DAQmx Write (Digital 1D Wfm NChan 1Samp).vi"/>
				<Item Name="DAQmx Write (Digital 1D Wfm NChan NSamp).vi" Type="VI" URL="/&lt;vilib&gt;/DAQmx/write.llb/DAQmx Write (Digital 1D Wfm NChan NSamp).vi"/>
				<Item Name="DAQmx Write (Digital 2D Bool NChan 1Samp NLine).vi" Type="VI" URL="/&lt;vilib&gt;/DAQmx/write.llb/DAQmx Write (Digital 2D Bool NChan 1Samp NLine).vi"/>
				<Item Name="DAQmx Write (Digital 2D U8 NChan NSamp).vi" Type="VI" URL="/&lt;vilib&gt;/DAQmx/write.llb/DAQmx Write (Digital 2D U8 NChan NSamp).vi"/>
				<Item Name="DAQmx Write (Digital 2D U16 NChan NSamp).vi" Type="VI" URL="/&lt;vilib&gt;/DAQmx/write.llb/DAQmx Write (Digital 2D U16 NChan NSamp).vi"/>
				<Item Name="DAQmx Write (Digital 2D U32 NChan NSamp).vi" Type="VI" URL="/&lt;vilib&gt;/DAQmx/write.llb/DAQmx Write (Digital 2D U32 NChan NSamp).vi"/>
				<Item Name="DAQmx Write (Digital Bool 1Line 1Point).vi" Type="VI" URL="/&lt;vilib&gt;/DAQmx/write.llb/DAQmx Write (Digital Bool 1Line 1Point).vi"/>
				<Item Name="DAQmx Write (Digital U8 1Chan 1Samp).vi" Type="VI" URL="/&lt;vilib&gt;/DAQmx/write.llb/DAQmx Write (Digital U8 1Chan 1Samp).vi"/>
				<Item Name="DAQmx Write (Digital U16 1Chan 1Samp).vi" Type="VI" URL="/&lt;vilib&gt;/DAQmx/write.llb/DAQmx Write (Digital U16 1Chan 1Samp).vi"/>
				<Item Name="DAQmx Write (Digital U32 1Chan 1Samp).vi" Type="VI" URL="/&lt;vilib&gt;/DAQmx/write.llb/DAQmx Write (Digital U32 1Chan 1Samp).vi"/>
				<Item Name="DAQmx Write (Digital Wfm 1Chan 1Samp).vi" Type="VI" URL="/&lt;vilib&gt;/DAQmx/write.llb/DAQmx Write (Digital Wfm 1Chan 1Samp).vi"/>
				<Item Name="DAQmx Write (Digital Wfm 1Chan NSamp).vi" Type="VI" URL="/&lt;vilib&gt;/DAQmx/write.llb/DAQmx Write (Digital Wfm 1Chan NSamp).vi"/>
				<Item Name="DAQmx Write (Raw 1D I8).vi" Type="VI" URL="/&lt;vilib&gt;/DAQmx/write.llb/DAQmx Write (Raw 1D I8).vi"/>
				<Item Name="DAQmx Write (Raw 1D I16).vi" Type="VI" URL="/&lt;vilib&gt;/DAQmx/write.llb/DAQmx Write (Raw 1D I16).vi"/>
				<Item Name="DAQmx Write (Raw 1D I32).vi" Type="VI" URL="/&lt;vilib&gt;/DAQmx/write.llb/DAQmx Write (Raw 1D I32).vi"/>
				<Item Name="DAQmx Write (Raw 1D U8).vi" Type="VI" URL="/&lt;vilib&gt;/DAQmx/write.llb/DAQmx Write (Raw 1D U8).vi"/>
				<Item Name="DAQmx Write (Raw 1D U16).vi" Type="VI" URL="/&lt;vilib&gt;/DAQmx/write.llb/DAQmx Write (Raw 1D U16).vi"/>
				<Item Name="DAQmx Write (Raw 1D U32).vi" Type="VI" URL="/&lt;vilib&gt;/DAQmx/write.llb/DAQmx Write (Raw 1D U32).vi"/>
				<Item Name="DAQmx Write.vi" Type="VI" URL="/&lt;vilib&gt;/DAQmx/write.llb/DAQmx Write.vi"/>
				<Item Name="DWDT Uncompress Digital.vi" Type="VI" URL="/&lt;vilib&gt;/Waveform/DWDTOps.llb/DWDT Uncompress Digital.vi"/>
				<Item Name="NI_AALBase.lvlib" Type="Library" URL="/&lt;vilib&gt;/Analysis/NI_AALBase.lvlib"/>
				<Item Name="NI_AALPro.lvlib" Type="Library" URL="/&lt;vilib&gt;/Analysis/NI_AALPro.lvlib"/>
			</Item>
			<Item Name="All_AI_w_2_AO_on_6251_direct_trig.vi" Type="VI" URL="../All_AI_w_2_AO_on_6251_direct_trig.vi"/>
			<Item Name="chirppulse_for_mama.vi" Type="VI" URL="../chirppulse_for_mama.vi"/>
			<Item Name="file_namer.vi" Type="VI" URL="../file_namer.vi"/>
			<Item Name="lvanlys.dll" Type="Document" URL="/&lt;resource&gt;/lvanlys.dll"/>
			<Item Name="nilvaiu.dll" Type="Document" URL="nilvaiu.dll">
				<Property Name="NI.PreserveRelativePath" Type="Bool">true</Property>
			</Item>
		</Item>
		<Item Name="Build Specifications" Type="Build">
			<Item Name="mama_source" Type="Source Distribution">
				<Property Name="Bld_buildCacheID" Type="Str">{8731E544-4D91-48F8-8101-4DB078C936F1}</Property>
				<Property Name="Bld_buildSpecName" Type="Str">mama_source</Property>
				<Property Name="Bld_excludedDirectory[0]" Type="Path">vi.lib</Property>
				<Property Name="Bld_excludedDirectory[0].pathType" Type="Str">relativeToAppDir</Property>
				<Property Name="Bld_excludedDirectory[1]" Type="Path">resource/objmgr</Property>
				<Property Name="Bld_excludedDirectory[1].pathType" Type="Str">relativeToAppDir</Property>
				<Property Name="Bld_excludedDirectory[2]" Type="Path">/C/ProgramData/National Instruments/InstCache/12.0</Property>
				<Property Name="Bld_excludedDirectory[3]" Type="Path">instr.lib</Property>
				<Property Name="Bld_excludedDirectory[3].pathType" Type="Str">relativeToAppDir</Property>
				<Property Name="Bld_excludedDirectory[4]" Type="Path">user.lib</Property>
				<Property Name="Bld_excludedDirectory[4].pathType" Type="Str">relativeToAppDir</Property>
				<Property Name="Bld_excludedDirectoryCount" Type="Int">5</Property>
				<Property Name="Bld_localDestDir" Type="Path">/C/Users/beedholm/Dropbox/for Kristian/source_para_di_mama</Property>
				<Property Name="Bld_previewCacheID" Type="Str">{C4C6139B-D51F-43B0-9C80-8703ECC3FEE1}</Property>
				<Property Name="Destination[0].destName" Type="Str">Destination Directory</Property>
				<Property Name="Destination[0].path" Type="Path">/C/Users/beedholm/Dropbox/for Kristian/source_para_di_mama</Property>
				<Property Name="Destination[0].path.type" Type="Str">&lt;none&gt;</Property>
				<Property Name="Destination[1].destName" Type="Str">Support Directory</Property>
				<Property Name="Destination[1].path" Type="Path">/C/Users/beedholm/Dropbox/for Kristian/source_para_di_mama/data</Property>
				<Property Name="Destination[1].path.type" Type="Str">&lt;none&gt;</Property>
				<Property Name="DestinationCount" Type="Int">2</Property>
				<Property Name="Source[0].itemID" Type="Str">{F80E7A7F-7106-47B8-97F7-0D5D0A621D2F}</Property>
				<Property Name="Source[0].type" Type="Str">Container</Property>
				<Property Name="Source[1].destinationIndex" Type="Int">0</Property>
				<Property Name="Source[1].itemID" Type="Ref">/My Computer/use_this_sampler_for_now03.vi</Property>
				<Property Name="Source[1].sourceInclusion" Type="Str">Include</Property>
				<Property Name="Source[1].type" Type="Str">VI</Property>
				<Property Name="SourceCount" Type="Int">2</Property>
			</Item>
		</Item>
	</Item>
</Project>
