# Supplementary material for: Range-dependent flexibility in the acoustic field of view of echolocating porpoises (Phocoena phocoena)
Source: eLife. 2015 Mar 20;4:e05651. doi: 10.7554/eLife.05651 (PMC4413254; doi:10.7554/eLife.05651)
Supplement: Source code 1. — LabVIEW (2012 version) source code files for the National Instruments PXIE-6358 system, sampling 48 AD channels at 500 kHz/channel. An independent multifunction USB device (National Instruments USB-6251) delivered a trigger pulse for the PXIE system alongside a high-frequency pulse (a frequency-modulated sweep) that was transmitted into the water to synchronize the hydrophone and DTAG-3 recordings. The main VI is ‘use_this_sampler_for_now03.vi’. Supporting VIs should be kept in the same folder. This software was built for a specific PXIE system, and modifications will be necessary for it to run other systems. Any questions regarding this should be addressed to kristian.beedholm@bios.au.dk. DOI: http://dx.doi.org/10.7554/eLife.05651.014 [file elife05651s001.zip › source_para_di_mama/PXI_sampler_48ch.lvlps]

[ProjectWindow_Data]
ProjectExplorer.ClassicPosition[String] = "215,110,615,647"

[AB_Cache_{8731E544-4D91-48F8-8101-4DB078C936F1}]
Cache_Path[Path] Line0001 = "/C/Users/beedholm/AppData/Local/Temp/AB_Cache_{873"
Cache_Path[Path] Line0002 = "1E544-4D91-48F8-8101-4DB078C936F1}.txt"

[AB_Cache_{C4C6139B-D51F-43B0-9C80-8703ECC3FEE1}]
Cache_Path[Path] Line0001 = "/C/Users/beedholm/AppData/Local/Temp/AB_Cache_{C4C"
Cache_Path[Path] Line0002 = "6139B-D51F-43B0-9C80-8703ECC3FEE1}.txt"
